# Supplementary material for: Fenugreek Seed Powder Nullified Aluminium Chloride Induced Memory Loss, Biochemical Changes, Aβ Burden and Apoptosis via Regulating Akt/GSK3β Signaling Pathway
Source: PLoS One. 2016 Nov 28;11(11):e0165955. doi: 10.1371/journal.pone.0165955 (PMC5125597; doi:10.1371/journal.pone.0165955)
Supplement: S1 Dataset — (XLSX) [file pone.0165955.s001.xlsx]

## Sheet: Sheet1
				Body weight changes
					Initial weight (g)			Final weight (g)
	Normal	AlCl3	AlCl3 + FSp(2.5%)	AlCl3 + FSp(5%)	AlCl3 + FSp(10%)	FSP		Normal	AlCl3	AlCl3 + FSp(2.5%)	AlCl3 + FSp(5%)	AlCl3 + FSp(10%)	FSP
	238.4	232.1	237.3	231.7	236.7	235.6		279.2	222.5	243.9	259.7	269.3	285.8
	193.5	203.8	192.6	198.2	197.2	196.3		238.7	195.4	198	222	218.6	238
	232.8	228.6	231.7	227.5	231.8	230.7		274.1	219.1	238	255	263	279
	227.2	225	226.1	223.3	226.8	225.8		269.1	215.7	232.4	250.3	256.6	273
	199.1	207.3	198.2	202.4	202.1	201.2		243.8	198.8	203.7	226.9	224	244
	204.7	210.9	203.8	206.6	207.1	206		248.8	202.2	209.5	231.6	231	250
Mean	216	218	215	215	217	216		259	209	221	241	244	262
Std. Error	7.8	4.9	7.7	5.8	6.8	6.1		7.02	4.7	7.9	6.5	8.2	8.8
					Passive Avoidance test
					Normal	AlCl3	AlCl3 + FSp(2.5%)	AlCl3 + FSp(5%)	AlCl3 + FSp(10%)	FSP
					168.67	98.26	91.81	135.26	150.79	161.88
					133.33	82.06	107.89	124.61	123.15	147.06
					164.25	84.37	105.6	126.74	127.1	142.12
					159.83	79.74	94.11	122.49	119.21	159.41
					137.75	95.94	96.4	137.39	146.85	156.94
					142.17	93.63	110.19	139.51	142.9	144.59
				Mean	151	89	101	131	135	152
				Std. Error	6.14	3.21	3.19	2.95	5.49	3.43
					Morris water test
					20th day					2ist day					42 nd day
					Normal	AlCl3	AlCl3 + FSp	FSP		Normal	AlCl3	AlCl3 + FSp	FSP		Normal	AlCl3	AlCl3 + FSp	FSP
					63.61	73.7	70.32	63.15		12.29	80.73	40.47	8.62		9.94	83.07	36	6.55
					60.95	71.45	67.01	60.17		9.71	70.63	35.53	7.69		8.06	72.93	34.5	6.27
					54.32	65.83	58.73	52.74		11.97	67.27	36.15	7.38		9.7	81.8	31.5	5.59
					55.65	66.95	60.39	54.23		11.64	79.05	36.77	8.47		9.47	80.54	30	5.73
					52.99	64.7	57.08	51.25		10.03	77.37	39.85	8.31		8.3	74.2	35.25	5.45
					62.28	72.57	68.67	61.66		10.36	68.95	39.24	7.53		8.53	75.47	30.75	6.41
				Mean	58	69	63	57		11	74	38	8		9	78	33	6
				Std. Error	1.84	1.56	2.3	2.06		0.44	2.34	0.85	0.21		0.32	1.76	1.04	0.18
