# Supplementary material for: Fenugreek Seed Powder Nullified Aluminium Chloride Induced Memory Loss, Biochemical Changes, Aβ Burden and Apoptosis via Regulating Akt/GSK3β Signaling Pathway
Source: PLoS One. 2016 Nov 28;11(11):e0165955. doi: 10.1371/journal.pone.0165955 (PMC5125597; doi:10.1371/journal.pone.0165955)
Supplement: S2 Dataset — (XLSX) [file pone.0165955.s002.xlsx]

## Sheet: Sheet1
			Aluminium levels
			Hippocampus								Cortex
			Normal	AlCl3	AlCl3 + FSp(2.5%)	AlCl3 + FSp(5%)	AlCl3 + FSp(10%)	FSP			Normal	AlCl3	AlCl3 + FSp(2.5%)	AlCl3 + FSp(5%)	AlCl3 + FSp(10%)	FSP
			1.38	3.53	2.98	2.24	2.02	1.19			2.1	3.86	3.35	2.73	2.4	1.85
			1.24	2.87	2.49	2.03	1.81	1.01			1.7	3.23	2.82	2.39	2.1	1.55
			1.26	3.45	2.56	1.96	1.84	1.16			1.8	3.32	2.74	2.61	2.05	1.82
			1.22	3.37	2.42	2.2	1.96	1.14			2.05	3.14	2.65	2.33	2	1.78
			1.36	2.95	2.91	2.17	1.99	1.04			2	3.77	3.26	2.27	2.35	1.58
			1.34	3.03	2.84	2	1.78	1.06			1.75	3.68	3.18	2.67	2.3	1.62
		Mean	1.3	3.2	2.7	2.1	1.9	1.1			1.9	3.5	3	2.5	2.2	1.7
		Std. Error	0.029	0.115	0.097	0.047	0.042	0.029			0.068	0.126	0.122	0.079	0.069	0.053
			AChE activity								AChE activity
			Hippocampus								Cortex
			Normal	AlCl3	AlCl3 + FSp(2.5%)	AlCl3 + FSp(5%)	AlCl3 + FSp(10%)	FSP			Normal	AlCl3	AlCl3 + FSp(2.5%)	AlCl3 + FSp(5%)	AlCl3 + FSp(10%)	FSP
			6.83	14.7	12.95	11.95	11.32	6.76			11.62	24.34	21.35	16.2	15.62	10.56
			6.34	13.13	11.54	10.2	9.89	5.78			9.49	20.9	18.23	14.22	12.75	9.04
			6.18	13.35	11.07	10.45	10.09	5.92			9.79	19.76	18.68	14.47	13.16	10.37
			6.74	12.9	12.71	9.95	11.11	6.62			9.18	23.77	17.79	15.95	12.34	10.18
			6.66	14.47	12.48	11.7	10.91	6.48			11.31	23.2	20.91	14.72	15.21	9.23
			6.26	14.25	11.31	11.45	9.68	5.64			11.01	20.33	20.46	15.7	14.8	9.42
		Mean	6.5	13.8	12.01	10.95	10.5	6.2			10.4	22.05	19.57	15.21	13.98	9.8
		Std. Error	0.112	0.311	0.325	0.346	0.284	0.196			0.422	0.797	0.619	0.343	0.568	0.265
