# Supplementary material for: Fenugreek Seed Powder Nullified Aluminium Chloride Induced Memory Loss, Biochemical Changes, Aβ Burden and Apoptosis via Regulating Akt/GSK3β Signaling Pathway
Source: PLoS One. 2016 Nov 28;11(11):e0165955. doi: 10.1371/journal.pone.0165955 (PMC5125597; doi:10.1371/journal.pone.0165955)
Supplement: S3 Dataset — (XLSX) [file pone.0165955.s003.xlsx]

## Sheet: Sheet1
	Abeta1-40
	Hippo					Cortex
	Normal	AlCl3	AlCl3 + FSp	FSP		Normal	AlCl3	AlCl3 + FSp	FSP
	111.7	103.65	107.09	107.8		92.2	91.63	88.51	106.83
	91.23	86.36	86.91	94.15		94.8	102.78	101.62	104.55
	94.15	101.48	89.43	96.1		110.4	101.19	90.38	93.18
	88.3	99.32	104.57	92.2		89.6	93.22	103.49	109.1
	108.78	88.52	102.04	105.85		107.8	104.37	99.74	90.9
	105.85	90.68	91.96	103.9		105.2	94.82	92.26	95.45
Mean	100	95	97	100		100	98	96	100
Std. Error	4.06	3	3.5	2.71		3.61	2.21	2.6	3.16
	Abeta1-42
	Hippo					cortex
	Normal	AlCl3	AlCl3 + FSp	FSP		Normal	AlCl3	AlCl3 + FSp	FSP
	111.7	184.82	144.28	95.45		92.2	178.92	151.69	105.85
	88.3	170.27	128.58	90.9		94.8	162.54	148.46	103.9
	108.78	173.18	131.72	106.83		89.6	157.08	132.31	94.15
	105.85	190.64	150.56	104.55		107.8	176.19	129.08	92.2
	91.23	167.37	125.44	93.18		105.2	173.46	135.54	96.1
	94.15	187.73	147.42	109.1		110.4	159.81	154.92	107.8
Mean	100	179	138	100		100	168	142	100
Std. Error	4.06	4.04	4.36	3.16		3.61	3.79	4.49	2.71
	APP
	Hippo					cortex
	Normal	AlCl3	AlCl3 + FSp	FSP		Normal	AlCl3	AlCl3 + FSp	FSP
	107.8	178.92	144.62	109.1		110.4	183.18	152.74	106.5
	92.2	157.08	117.38	90.9		89.6	160.82	127.26	93.5
	105.85	176.19	141.22	106.83		107.8	180.39	149.56	104.88
	103.9	173.46	137.81	104.55		105.2	177.59	146.37	103.25
	94.15	159.81	120.78	93.18		92.2	163.62	130.45	95.13
	96.1	162.54	124.19	95.45		94.8	166.41	133.63	96.75
Mean	100	167	131	100		100	172	140	100
Std. Error	2.71	3.79	4.73	3.16		3.61	3.88	4.42	2.25
	β secretase
	Hippo					cortex
	Normal	AlCl3	AlCl3 + FSp	FSP		Normal	AlCl3	AlCl3 + FSp	FSP
	95.45	144.1	123.97	110.4		107.8	138.38	142.92	106.5
	90.9	136.19	118.94	89.6		94.15	155.22	139.94	95.13
	106.83	163.86	136.55	107.8		96.1	152.81	122.06	96.75
	104.55	159.9	134.03	105.2		92.2	140.79	119.08	103.25
	109.1	167.81	139.06	92.2		105.85	157.62	136.96	93.5
	93.18	140.14	121.45	94.8		103.9	143.19	125.04	104.88
Mean	100	152	129	100		100	148	131	100
Std. Error	3.16	5.49	3.49	3.16		2.71	3034	4.14	2.25
	γ secretase
	Hippo					cortex
	Normal	AlCl3	AlCl3 + FSp	FSP		Normal	AlCl3	AlCl3 + FSp	FSP
	104.88	146.6	123.34	93.18		110.4	162.56	134.04	109.1
	103.25	150.73	125.89	95.45		107.8	159.17	130.53	90.9
	93.5	142.46	138.66	106.83		105.2	155.78	127.02	106.83
	95.13	171.4	136.11	104.55		92.2	138.83	109.47	104.55
	106.5	167.27	141.22	109.1		89.6	135.44	105.96	93.18
	96.75	175.54	120.78	90.9		94.8	142.22	112.98	95.45
Mean	100	159	131	100		100	149	120	100
Std. Error	2.25	5.74	3.55	3.16		3.61	4.71	4.88	3.16
