# Supplementary material for: Fenugreek Seed Powder Nullified Aluminium Chloride Induced Memory Loss, Biochemical Changes, Aβ Burden and Apoptosis via Regulating Akt/GSK3β Signaling Pathway
Source: PLoS One. 2016 Nov 28;11(11):e0165955. doi: 10.1371/journal.pone.0165955 (PMC5125597; doi:10.1371/journal.pone.0165955)
Supplement: S4 Dataset — (XLSX) [file pone.0165955.s004.xlsx]

## Sheet: Sheet1
	Bcl-xl
	Hippo					Cortex
	Normal	AlCl3	AlCl3 + FSp	FSP		Normal	AlCl3	AlCl3 + FSp	FSP
	109.1	63.62	90.55	107.8		106.5	79.31	81.81	111.7
	90.9	61.82	88.91	89.6		96.75	77.23	96.14	94.15
	106.83	74.38	87.28	92.2		103.25	75.15	85.91	105.85
	104.55	72.59	79.09	105.2		93.5	64.77	98.19	91.23
	93.18	76.18	77.45	110.4		95.13	66.85	94.1	88.3
	95.45	65.41	80.72	94.8		104.88	62.69	83.86	108.78
Mean	100	69	84	100		100	71	90	100
Std. Error	3.16	2.49	2.27	3.61		2.25	2.88	2.84	4.06
	Bad
	Hippo					Cortex
	Normal	AlCl3	AlCl3 + FSp	FSP		Normal	AlCl3	AlCl3 + FSp	FSP
	111.7	185.47	134.23	107.8		107.8	165.2	132.16	109.1
	94.15	159.26	121.55	103.9		92.2	146.6	119.68	106.83
	108.78	181.1	136.34	94.15		105.2	168.3	134.24	90.9
	91.23	154.9	123.66	96.1		89.6	171.4	136.32	104.55
	88.3	150.53	138.45	92.2		110.4	149.7	121.76	93.18
	105.85	176.74	125.78	105.85		94.8	152.8	123.84	95.45
Mean	100	155	122	100		100	151	122	100
Std. Error	3.61	4.9	3.3	2.71		3.16	3.41	3.3	2.25
	Bax
	Hippo					Cortex
	Normal	AlCl3	AlCl3 + FSp	FSP		Normal	AlCl3	AlCl3 + FSp	FSP
	94.8	171.44	145.73	93.5		111.7	182.12	153.46	109.1
	89.6	155.35	138.86	104.88		108.78	159.89	131.77	93.18
	105.2	158.57	121.7	95.13		88.3	179.34	146.23	106.83
	110.4	177.87	125.14	103.25		91.23	162.66	128.16	90.9
	92.2	152.13	118.27	106.5		94.15	165.44	124.54	104.55
	107.8	174.65	142.3	96.75		105.85	176.56	149.84	95.45
Mean	100	165	132	100		100	171	139	100
Std. Error	3.61	4.47	4.77	2.25		3.16	1.92	3.61	2.25
	Bcl-2
	Hippo					Cortex
	Normal	AlCl3	AlCl3 + FSp	FSP		Normal	AlCl3	AlCl3 + FSp	FSP
	110.4	57.15	85.73	91.23		104.55	63.38	79.74	92.2
	94.8	51.78	76.4	105.85		93.18	57.43	95.94	105.85
	89.6	52.86	74.54	88.3		109.1	64.57	98.26	107.8
	107.8	59.29	87.6	108.78		106.83	65.76	93.63	103.9
	92.2	50.71	89.46	111.7		90.9	56.24	82.06	94.15
	105.2	58.22	78.27	94.15		95.45	58.62	84.37	96.1
Mean	100	55	82	100		100	61	89	100
Std. Error	2.71	1.49	2.96	3.61		3.16	1.92	3.61	2.25
	cas3											Pro-cas3
	Hippo					cortex						Hippo					cortex
	Normal	AlCl3	AlCl3 + FSp	FSP		Normal	AlCl3	AlCl3 + FSp	FSP			Normal	AlCl3	AlCl3 + FSp	FSP		Normal	AlCl3	AlCl3 + FSp	FSP
	107.8	206.2	146.5	111.7		104.55	189.73	135.58	110.4			88	89	90	110		95	103	110	87
	96.1	197.6	132.75	108.78		93.18	157.7	138.38	105.2			108	93	105	87		94	92	93	112
	105.85	176.1	135.5	88.3		95.45	185.15	132.77	92.2			94	104	92	98		104	93	104	110
	92.2	180.4	152	105.85		90.9	194.3	152.42	89.6			111	102	107	112		99	90	90	98
	94.15	201.9	130	91.23		106.83	162.27	149.62	107.8			105	91	103	87		100	101	87	87
	103.9	171.8	149.25	94.15		109.1	166.85	155.23	94.8			91	106	94	107		107	100	107	107
Mean	100	189	141	100		100	176	144	100			100	98	99	100		100	97	99	100
Std. Error	2.71	5.92	3.82	4.06		3.16	6.36	3.9	3.61			5.98	7.05	7.56	10.4		5.98	5.3	7.56	8.74
	cas9
	Hippo					cortex
	Normal	AlCl3	AlCl3 + FSp	FSP		Normal	AlCl3	AlCl3 + FSp	FSP
	103.9	50.71	73.47	92.2		109.1	66.55	94.21	103.25
	107.8	58.22	88.4	110.4		104.55	56.84	81.19	104.88
	92.2	57.15	90.53	105.2		93.18	63.78	83.79	93.5
	105.85	59.29	86.26	89.6		90.9	55.45	78.59	106.5
	94.15	51.78	75.6	107.8		106.83	65.16	96.81	95.13
	96.1	52.86	77.74	94.8		95.45	58.22	99.41	96.75
Mean	100	191	146	100		100	188	148	100
Std. Error	3.16	4.31	3.95	3.61		4.06	6.79	6.01	2.25
	cyto c (mito)
	Hippo					cortex
	Normal	AlCl3	AlCl3 + FSp	FSP		Normal	AlCl3	AlCl3 + FSp	FSP
	90.9	65.46	88.1	103.9		108.78	74.4	93.83	109.1
	95.45	75.15	86.73	94.15		91.23	58.8	89.91	90.9
	109.1	66.85	79.91	92.2		105.85	69.2	80.13	106.83
	104.55	73.77	78.54	105.85		111.7	56.2	78.17	93.18
	93.18	76.54	89.46	107.8		88.3	71.8	91.87	95.45
	106.83	68.23	81.27	96.1		94.15	53.6	82.09	104.55
Mean	100	71	84	100		100	64	86	100
Std. Error	3.16	1.92	1.89	2.71		4.06	3.61	2.72	3.16
	cyto c (cytosol)
	Hippo					cortex
	Normal	AlCl3	AlCl3 + FSp	FSP		Normal	AlCl3	AlCl3 + FSp	FSP
	106.5	177.67	139.34	94.15		110.4	174.65	143.52	105.85
	103.25	161	125.99	111.7		105.2	150.52	119.86	92.2
	95.13	164.33	123.31	108.78		92.2	155.35	123.24	107.8
	93.5	184.34	142.01	88.3		94.8	184.31	140.14	96.1
	104.88	157.66	144.69	105.85		89.6	145.7	136.76	94.15
	96.75	181	128.66	91.23		107.8	179.48	116.48	103.9
Mean	100	171	134	100		100	165	130	100
Std. Error	2.25	4.63	3.71	4.06		3.61	6.71	4.69	2.71
