# Supplementary material for: Fenugreek Seed Powder Nullified Aluminium Chloride Induced Memory Loss, Biochemical Changes, Aβ Burden and Apoptosis via Regulating Akt/GSK3β Signaling Pathway
Source: PLoS One. 2016 Nov 28;11(11):e0165955. doi: 10.1371/journal.pone.0165955 (PMC5125597; doi:10.1371/journal.pone.0165955)
Supplement: S5 Dataset — (XLSX) [file pone.0165955.s005.xlsx]

## Sheet: Sheet1
	GSK3beta
	Hippo					cortex
	Normal	AlCl3	AlCl3 + FSp	FSP		Normal	AlCl3	AlCl3 + FSp	FSP
	107.8	88.17	106.72	105.2		109.1	108.19	106.72	104.88
	103.9	103.62	102.86	92.2		104.55	87.81	102.86	93.5
	94.15	105.83	93.21	94.8		93.18	103.1	93.21	106.5
	92.2	101.41	91.28	110.4		95.45	90.36	95.14	103.25
	105.85	90.38	104.79	89.6		90.9	105.64	91.28	95.13
	96.1	92.59	95.14	107.8		106.83	92.9	104.79	96.75
Mean	100	97	99	100		100	98	99	100
Std. Error	2.71	3.06	2.68	3.61		3.16	3.54	2.68	2.25
	pGSk3beta
	Hippo					cortex
	Normal	AlCl3	AlCl3 + FSp	FSP		Normal	AlCl3	AlCl3 + FSp	FSP
	107.8	59.93	87.22	111.7		109.1	71.09	87.33	105.2
	103.9	61.2	72.84	105.85		95.45	63.36	86	89.6
	92.2	62.47	74.89	91.23		104.55	74.19	84.67	107.8
	94.15	68.8	85.16	94.15		93.18	61.81	76.67	110.4
	105.85	67.54	83.11	88.3		90.9	72.64	78	92.2
	96.1	70.07	70.78	108.78		106.83	64.91	79.33	94.8
Mean	100	65	79	100		100	68	82	100
Std. Error	2.71	1.76	2.85	4.06		3.16	2.15	1.85	3.61
	AKT
	Hippo						cortex
	Normal	AlCl3	AlCl3 + FSp	FSP			Normal	AlCl3	AlCl3 + FSp	FSP
	111.7	65.76	81.04	109.1			110.4	65.9	87.6	96.1
	105.85	56.24	73.44	104.55			105.2	62.45	89.46	103.9
	91.23	58.62	74.96	93.18			92.2	53.82	74.54	107.8
	94.15	63.38	71.92	95.45			89.6	52.1	85.73	92.2
	88.3	57.43	82.56	90.9			107.8	64.18	76.4	94.15
	108.78	64.57	84.08	106.83			94.8	55.55	78.27	105.85
Mean	100	61	78	100			100	59	82	100
Std. Error	4.06	1.65	2.11	3.16			3.61	2.39	2.59	2.71
